# Supplementary material for: Circulating tumour DNA reflects treatment response and clonal evolution in chronic lymphocytic leukaemia
Source: Nat Commun. 2017 Mar 17;8:14756. doi: 10.1038/ncomms14756 (PMC5357854; doi:10.1038/ncomms14756)
Supplement: Supplementary Data 4 — Summary of whole exome and low coverage whole genome sequencing metrics. [file ncomms14756-s5.xlsx]

## Sheet: Supplementary Data 4
Supplementary Data 4: Summary of whole exome and low coverage whole genome sequencing metrics
Whole Exome Sequencing Metrics
Instrument	Sample	Run Type	Total reads	Mapped reads	% Reads mapped	% Duplicates	Total reads minus duplicates	Mapped reads minus duplicates	Paired in sequencing	Read1	Read2	Properly paired	With itself and mate mapped	Singletons	With mate mapped to a different chr	With mate mapped to a different chr (mapQ>=5)	% Reads OnTarget	% OnTarget duplicates	OnTarget paired in sequencing	OnTarget read1	OnTarget read2	OnTarget properly paired	OnTarget With itself and mate mapped	OnTarget singletons	OnTarget with mate mapped to a different chr	OnTarget with mate mapped to a different chr (mapQ>=5)	% Target bases >=1-fold Coverage	% Target bases >=10-fold Coverage	% Target bases >=20-fold Coverage	% Target bases >=100-fold Coverage	Mean coverage	% Target bases with one fifth of mean coverage	Median Fragment Length
Round 1
Hiseq2000	CLL004-GL	2 x 100 bp	79431487	79082800	99.56	3.08	76996153	76647466	76996153	38496883	38499270	76019913	76638990	8476	387000	285461	64.82	0	49681321	24846525	24834796	49478693	49677861	3460	114341	94989	99.36	95.71	87.25	11.2	59.88	94.54	205
Hiseq2000	CLL004-P1	2 x 100 bp	98940210	98877364	99.94	8.21	90824527	90761681	90824527	45396711	45427816	75802164	90743942	17739	2456966	1854240	59.15	0	53682058	26875944	26806114	46244578	53676700	5358	775054	587494	99.25	95.94	89.91	14.41	65.86	94.05	169
Hiseq2000	CLL004-P6	2 x 100 bp	103366932	103219254	99.86	17.48	85320888	85173210	85320888	42632310	42688578	72696851	85149784	23426	1731190	1192890	56.21	0	47874795	23964553	23910242	41657946	47867986	6809	453488	325358	99.41	96.67	91.8	8.37	58.8	95.99	171
Hiseq2000	CLL004-T1	2 x 100 bp	185655527	185608293	99.97	3.34	179450419	179403185	179450419	89716842	89733577	177189195	179390095	13090	1161145	875001	64.95	0	116516756	58278266	58238490	115770290	116513285	3471	346986	287564	99.65	98.15	96.56	55.76	141.06	94.58	196
Hiseq2000	CLL004-T2	2 x 100 bp	183426933	183353329	99.96	4.86	174522521	174448917	174522521	87248619	87273902	173478406	174439698	9219	531996	361588	68.78	0	119981499	59979599	60001900	119632541	119978685	2814	149189	122523	99.6	97.78	95.67	55.29	147	92.56	163
Hiseq2000	CLL022-GL	2 x 100 bp	72740898	71705348	98.58	3.09	70526283	69490733	70526283	35262178	35264105	68573900	69476050	14683	468635	349212	62.92	0	43722867	21861763	21861104	43388732	43716275	6592	139645	115323	99.11	94.56	84.1	8.53	53.33	93.85	167
Hiseq2000	CLL022-P1	2 x 100 bp	123437234	123316989	99.9	5.12	117126001	117005756	117126001	58449111	58676890	97236514	116971761	33995	5402899	4331333	57.09	0	66794971	33446530	33348441	57558536	66788259	6712	1578033	1250073	99.28	96.53	92.93	24.19	82.22	94.24	168
Hiseq2000	CLL022-P4	2 x 100 bp	113377628	113161373	99.81	7.82	104530611	104314356	104530611	52202968	52327643	87729666	104248998	65358	4300835	3385515	58.52	0	61049374	30568266	30481108	53004099	61039998	9376	1285766	1013304	99.21	96.4	92.39	19.58	75.11	94.31	168
Hiseq2000	CLL022-T1	2 x 100 bp	182341197	182296904	99.98	3.11	176669481	176625188	176669481	88326932	88342549	174536232	176611600	13588	1070946	796966	63.42	0	112008771	56020799	55987972	111322589	112005031	3740	307834	255613	99.48	97.79	96.1	53.45	135.5	94.22	196
Hiseq2000	CLL022-T2	2 x 100 bp	185750125	185707266	99.98	3.06	180063172	180020313	180063172	90027951	90035221	178383763	180008213	12100	942390	711479	62.44	0	112395838	56206701	56189137	111870610	112392643	3195	274862	229349	99.56	97.9	96.36	54.03	135.39	94.7	207
Round 2
Hiseq2000	CLL004-GL	2 x 100 bp	82552156	82189286	99.56	3.15	79966195	79603325	79966195	39981716	39984479	78942532	79594314	9011	395150	291976	64.81	0	51587931	25800599	25787332	51378660	51584283	3648	112398	93174	99.38	96.07	88.69	12.04	62.19	94.47	206
NextSeq500	CLL004-P1	2 x 75 bp	97448950	96845012	99.38	9.64	88115552	87511614	88115552	43995063	44120489	76251942	87322868	188746	2195793	1579900	56.56	0	49499825	24810396	24689429	44182366	49424940	74885	656199	485694	99.18	93.88	81.75	6.15	47.46	93.88	168
NextSeq500	CLL004-P6	2 x 75 bp	101954253	100853739	98.92	18.55	83250437	82149923	83250437	41564527	41685910	72000100	81884542	265381	1852682	1227462	53.45	0	43909044	22039561	21869483	39237813	43809463	99581	468078	337237	99.36	95.2	84.43	3.23	42.16	95.78	170
Hiseq2000	CLL004-T1	2 x 100 bp	191470710	191421103	99.97	3.39	184980677	184931070	184980677	92480060	92500617	182556258	184915881	15189	1191192	899197	64.92	0	120062256	60053696	60008560	119269326	120058451	3805	346321	286479	99.66	98.24	96.79	58.12	145.38	94.81	197
Hiseq2000	CLL004-T2	2 x 100 bp	189373610	189298122	99.96	4.94	180029458	179953970	180029458	89996328	90033130	178972282	179944259	9711	511512	344151	68.82	0	123837599	61904058	61933541	123493317	123834944	2655	132042	107430	99.61	97.89	95.96	57.39	151.82	92.87	163
Hiseq2000	CLL022-GL	2 x 100 bp	79295202	78150732	98.56	3.26	76743790	75599320	76743790	38370988	38372802	74604309	75583854	15466	500825	374099	62.98	0	47610464	23805296	23805168	47250812	47603639	6825	145260	119694	99.16	95.32	86.9	10.25	58.1	94.14	168
NextSeq500	CLL022-P1	2 x 75 bp	123818416	122900689	99.26	6.62	115684889	114767162	115684889	57726235	57958654	98942063	114513568	253594	5094671	4000914	54.64	0	62713841	31443968	31269873	55817583	62626362	87479	1434311	1123657	99.23	95.46	88.55	10.83	60.27	93.9	167
NextSeq500	CLL022-P4	2 x 75 bp	110572834	109754468	99.26	9.04	100647775	99829409	100647775	50214311	50433464	86607582	99548447	280962	4164470	3144415	55.85	0	55754473	27999965	27754508	49849189	55655595	98878	1196214	935600	99.13	95.03	86.7	7.76	53.56	94.47	167
Hiseq2000	CLL022-T1	2 x 100 bp	199031799	198982273	99.98	3.29	192486985	192437459	192486985	96233137	96253848	190057617	192421704	15755	1154400	858961	63.41	0	122026917	61032287	60994630	121253947	122023223	3694	320863	264959	99.47	97.96	96.52	59.13	147.65	94.59	197
Hiseq2000	CLL022-T2	2 x 100 bp	202008815	201961419	99.98	3.23	195482710	195435314	195482710	97736447	97746263	193593554	195421552	13762	1015411	768623	62.43	0	122009375	61019370	60990005	121426787	122006156	3219	286118	238311	99.57	98.05	96.74	59.68	146.97	95.04	208
Hiseq2000	CLL054-Baseline PBMNL	2 x 100 bp	52072966	51804696	99.48	4.78	49597363	49329093	49597363	24780554	24816809	48738281	49204403	124690	356055	232331	59.71	0	29456847	14749916	14706931	29258460	29391165	65682	91792	75925	99.18	86.57	57.02	2.2	28.21	94.34	188
Hiseq2000	CLL054-Baseline PBMNL-2	2 x 100 bp	44303291	44271685	99.93	2.8			43062257	21527279	21534978	63.08					63.08	56969918	27141810	13561260	13580550	99.18					99.18	90.81	67.94	2.82	33.31	202	189
Hiseq2000	CLL054-GL	2 x 100 bp	52953403	52414130	98.98	4.74	50467852	49928579	50467852	25200785	25267067	49317223	49772219	156360	380341	251091	60.32	0	30114592	15088928	15025664	29903538	30031595	82997	100316	83012	99.2	87.27	58.08	2.3	28.74	94.67	190
Hiseq2000	CLL054-GL-2	2 x 100 bp	41998542	41813799	99.56	2.63			40897077	20444411	20452666						63.85		25994756	12991888	13002868						99.16	90.2	65.4	2.62	31.82	191	191
Hiseq2000	CLL054 Richters BM	2 x 100 bp	90882822	90306663	99.37	4.88	86478608	85902449	86478608	43175527	43303081	84916341	85677676	224773	613423	399394	60.09	0	51616579	25848770	25767809	51294160	51506006	110573	156984	130402	99.5	95.14	83.31	6.79	49.17	95.14	199
Hiseq2000	CLL054 Richters BM-2	2 x 100 bp	77095608	77032827	99.92	2.88			74875844	37429749	37446095						63.62		47594733	23785706	23809027						99.49	96.39	89.19	9.54	58.14	202	202
Hiseq2000	CLL054 Richters LN	2 x 100 bp	94897446	94302543	99.37	4.86	90314242	89719339	90314242	45101505	45212737	88773422	89466663	252676	578630	369211	58.17	0	52193001	26134947	26058054	51884992	52071795	121206	143788	119450	99.52	95.13	83.43	7.07	49.7	95.13	200
Hiseq2000	CLL054 Richters LN-2	2 x 100 bp	95460252	95353278	99.89	3.26			92354414	46164176	46190238						61.76	56969918	56969918	28457186	28512732	99.54					99.54	97.02	92.1	15.14	69.55	202	202
Hiseq2000	CLL054 Richters Plasma	2 x 100 bp	146701076	146522698	99.88	22.11	114299215	114120837	114299215	57090120	57209095	104044887	114059539	61298	1871015	1386062	73.37	0	83733809	41901329	41832480	78522616	83704354	29455	702284	538475	99.57	97.92	96.27	41.47	103.06	96.08	176
Hiseq2000	CLL054 BL Plasma	2 x 100 bp	217222166	216987039	99.89	16.38	181674711	181439584	181674711	90754887	90919824	154693841	181373125	66459	3489390	2509715	75.22	0	136478686	68276255	68202431	120499719	136450200	28486	1339467	973992	99.67	98.47	97.44	73.97	169.95	95.87	169
Round 3
Hiseq2000	CLL004 PBMNL-Richters	2 x 100 bp	250473819	249317878	99.54	12.67	218895225	217739284	218895225	109221636	109673589	216033151	217461443	277841	1086609	793325	67.26	0	146447492	73601918	72845574	145921141	146340858	106634	283245	268728	99.78	99.13	98.61	77.52	165.25	97.42	170
Hiseq2000	CLL022 PBMNL- Richters	2 x 100 bp	294665475	292612025	99.3	11.41	261277771	259224321	261277771	130324190	130953581	257048171	258859720	364601	1334750	958188	66.25	0	171742975	86258322	85484653	171088606	171619342	123633	330233	312815	99.58	98.99	98.61	84.28	194.03	97.48	172
Hiseq2000	CLL054 PBMNL-Richters	2 x 100 bp	293740334	292194987	99.47	10.3	263655136	262109789	263655136	131546151	132108985	260064735	261768439	341350	1246752	901534	65.2	0	170889377	85790624	85098753	170290765	170777660	111717	306370	290393	99.83	99.21	98.77	83.32	193.22	97.41	167
Low coverage whole genome metrics
Instrument	Sample	Run Type	Total reads	Mapped reads	% Reads mapped	% Duplicates	Total reads minus duplicates	Mapped reads minus duplicates	Paired in sequencing	Read1	Read2	Properly paired	With itself and mate mapped	Singletons	With mate mapped to a different chr	With mate mapped to a different chr (mapQ>=5)	% Reads OnTarget	% OnTarget duplicates	OnTarget paired in sequencing	OnTarget read1	OnTarget read2	OnTarget properly paired	OnTarget With itself and mate mapped	OnTarget singletons	OnTarget with mate mapped to a different chr	OnTarget with mate mapped to a different chr (mapQ>=5)	% Target bases >=1-fold Coverage	% Target bases >=10-fold Coverage	% Target bases >=20-fold Coverage	% Target bases >=100-fold Coverage	Mean coverage	% Target bases with one fifth of mean coverage	Median Fragment Length
Nextseq500	CLL004-ctDNA-R	2x75bp	196621616	191989726	97.64	6.22	184676177	180044287	184676177	93032567	91643610	160218352	179062500	981787	5506309	3502694	NA	NA	NA	NA	NA	NA	NA	NA	NA	NA	89.69	3.39	0.15	0.03	4.29	89.69	169
Nextseq500	CLL022-ctDNA-R	2x75bp	212338635	210596298	99.18	4.59	202668272	200925935	202668272	101212227	101456045	175839152	200111668	814267	10236380	7440167	NA	NA	NA	NA	NA	NA	NA	NA	NA	NA	90.52	4.26	0.17	0.03	4.78	90.52	166
Nextseq500	CLL054-ctDNA-R	2x75bp	423076417	418352902	98.88	6.78	394705342	389981827	394705342	197563342	197142000	339852647	388552617	1429210	10112797	5446481	NA	NA	NA	NA	NA	NA	NA	NA	NA	NA	92.14	46.49	1.09	0.04	9.31	91.68	170
Nextseq500	CLL004-ctDNA-Baseline	2x75bp	80372763	80183104	99.76	1.62	79077349	78887690	79077349	39520862	39556487	69577471	78812640	75050	2159015	1520217	NA	NA	NA	NA	NA	NA	NA	NA	NA	NA	80.58	0.48	0.06	0.02	2.51	80.58	167
Nextseq500	CLL022-ctDNA-Baseline	2x75bp	68252163	68026723	99.67	1.47	67253650	67028210	67253650	33539969	33713681	58137005	66944514	83696	3244214	2478665	NA	NA	NA	NA	NA	NA	NA	NA	NA	NA	76.13	0.28	0.05	0.01	2.12	76.13	167
Nextseq500	CLL054-ctDNA-Baseline	2x75bp	307007528	306498335	99.83	12.34	269182048	268672855	269182048	134472219	134709829	233851155	268520001	152854	5426419	3745434	NA	NA	NA	NA	NA	NA	NA	NA	NA	NA	86.16	6.84	4.05	2	8.57	74.93	168
